# Supplementary material for: Extrusion 3D Printing of Intrinsically Fluorescent Thermoplastic Polyimide: Revealing an Undisclosed Potential
Source: Polymers (Basel). 2024 Oct 2;16(19):2798. doi: 10.3390/polym16192798 (PMC11478566; doi:10.3390/polym16192798)
Supplement: Supplementary file 1 [file polymers-16-02798-s001.zip]

Archive with 4 entries (4 files):
- Movie S1.mp4
- Movie S2.mp4
- Movie S3.mp4
- polymers-3203344-supplementary.pdf
